# Supplementary material for: Experiences of hospital care for people with multiple long-term conditions: a scoping review of qualitative research
Source: BMC Med. 2024 Jan 17;22:25. doi: 10.1186/s12916-023-03220-y (PMC10792930; doi:10.1186/s12916-023-03220-y)
Supplement: Supplementary file 3 — Additional file 3. Data extraction template. [file 12916_2023_3220_MOESM3_ESM.xlsx]

## Sheet: Sheet1
Study ID	Linked papers	Reviewer Name	Authors	Year	Journal	Title	Country	Corresponding author	Authors' definition of MLTC	Aim of study	Type of participant	Numbers of participants	Health conditions (patients/ carers)	Profession (healthcare professionals [HCPs])	Specialism (HCPs)	Years of experience (HCPs)	Gender	Age	Study design	Theoretical framework/ methodology	Setting	Sampling strategy	Inclusion criteria	Exclusion criteria	Data collection	Level of structure	Key concepts	Start date	End date	Study funding sources	Possible conflicts of interest for study authors	Analytic approach	Findings/ themes	Authors' conclusions	Notes
